# Supplementary material for: In Vivo Toxicity and Pharmacokinetics of Polytetrafluoroethylene Microplastics in ICR Mice
Source: Polymers (Basel). 2022 May 30;14(11):2220. doi: 10.3390/polym14112220 (PMC9182653; doi:10.3390/polym14112220)
Supplement: Supplementary file 1 [file polymers-14-02220-s001.zip]

Archive with 1 entries (1 files):
- polymers-1654780-supplementary.pdf
